# Supplementary material for: Glucosinolate Diversity Analysis in Choy Sum (Brassica rapa subsp. chinensis var. parachinensis) Germplasms for Functional Food Breeding
Source: Foods. 2023 Jun 16;12(12):2400. doi: 10.3390/foods12122400 (PMC10297880; doi:10.3390/foods12122400)
Supplement: Supplementary file 1 [file foods-12-02400-s001.zip]

Archive with 1 entries (1 files):
- foods-2428586-supplementary.pdf
